# Supplementary material for: Development of Visibly Opaque Polyolefin Sheets While Preserving Infrared-Light Transparency
Source: Micromachines (Basel). 2025 Jan 31;16(2):178. doi: 10.3390/mi16020178 (PMC11857700; doi:10.3390/mi16020178)
Supplement: Supplementary file 1 [file micromachines-16-00178-s001.zip]

Archive with 1 entries (1 files):
- micromachines-3311009-supplementary.pdf
